# Supplementary material for: Unveiling the Mechanism of Action of Palmitic Acid, a Human Topoisomerase 1B Inhibitor from the Antarctic Sponge Artemisina plumosa
Source: Int J Mol Sci. 2025 Feb 26;26(5):2018. doi: 10.3390/ijms26052018 (PMC11900379; doi:10.3390/ijms26052018)
Supplement: Supplementary file 1 [file ijms-26-02018-s001.zip]

Archive with 1 entries (1 files):
- ijms-3470884-supplementary.pdf
